# Supplementary material for: The gut metabolite arachidonic acid alleviates intestinal injury induced by a Toxoplasma gondii strain isolated from a wild rodent
Source: Parasit Vectors. 2026 May 2;19:254. doi: 10.1186/s13071-026-07389-y (PMC13285400; doi:10.1186/s13071-026-07389-y)
Supplement: Supplementary file 1 — Additional file 1: Table S1. Sample sources. Table S2. Primers and probe. Table S3. PCR-RFLP genotyping. [file 13071_2026_7389_MOESM1_ESM.xlsx]

## Sheet: Table S1
Location	Samples	Collection date	Sample quantity	T.gondii-positive quantity
Huizhou city Guangdong Province	Rattus exulans	2024-05-08	#1	NA
	Rattus exulans	2024-05-08	#2	NA
	Rattus exulans	2024-05-08	#3	Positive
	Rattus exulans	2024-05-08	#4	NA
	Rattus exulans	2024-05-08	#5	Positive
	Rattus exulans	2024-05-09	#6	NA
	Rattus exulans	2024-05-09	#7	NA
	Rattus exulans	2024-05-09	#8	NA
	Rattus exulans	2024-05-09	#9	NA
	Rattus exulans	2024-05-09	#10	NA
	Rattus exulans	2024-05-09	#11	NA
	Rattus exulans	2024-05-10	#12	NA
	Rattus exulans	2024-05-10	#13	NA
	Rattus exulans	2024-05-10	#14	NA
	Rattus exulans	2024-05-10	#15	NA
	Rattus exulans	2024-05-12	#16	NA
	Rattus exulans	2024-05-12	#17	NA
	Rattus exulans	2024-05-12	#18	NA
	Rattus exulans	2024-05-12	#19	Positive
	Rattus exulans	2024-05-12	#20	NA
	Rattus exulans	2024-05-12	#21	NA
	Rattus exulans	2024-05-12	#22	NA
	Rattus exulans	2024-05-13	#23	NA
	Rattus exulans	2024-05-13	#24	NA
	Rattus exulans	2024-05-13	#25	Positive
Foshan city Guangdong Province	Rattus rattus	2024-06-05	#26	NA
	Rattus rattus	2024-06-05	#27	Positive
	Rattus rattus	2024-06-05	#28	NA
	Rattus rattus	2024-06-05	#29	NA
	Rattus rattus	2024-06-07	#30	NA
	Rattus rattus	2024-06-07	#31	Positive
	Rattus rattus	2024-06-07	#32	NA
	Rattus rattus	2024-06-08	#33	NA
	Rattus rattus	2024-06-08	#34	NA
	Rattus rattus	2024-06-08	#35	NA
	Rattus rattus	2024-06-08	#36	Positive
	Rattus rattus	2024-06-09	#37	NA
	Rattus rattus	2024-06-10	#38	NA
	Rattus rattus	2024-06-12	#39	NA
	Rattus rattus	2024-06-12	#40	NA
	Rattus rattus	2024-06-12	#41	Positive
Guangzhou city Guangdong Province	Rattus norvegicus	2024-06-12	#42	NA
	Rattus norvegicus	2024-06-13	#43	NA
	Rattus norvegicus	2024-06-14	#44	NA
	Rattus norvegicus	2024-06-15	#45	Positive
	Rattus norvegicus	2024-06-15	#46	NA
	Rattus norvegicus	2024-06-15	#47	Positive
	Rattus norvegicus	2024-06-15	#48	NA
	Rattus norvegicus	2024-06-15	#49	NA
	Rattus norvegicus	2024-06-15	#50	NA
	Rattus norvegicus	2024-06-15	#51	Positive
	Rattus norvegicus	2024-06-15	#52	NA
	Rattus norvegicus	2024-06-17	#53	NA
	Rattus norvegicus	2024-06-17	#54	Positive
	Rattus norvegicus	2024-06-17	#55	NA
	Rattus norvegicus	2024-06-17	#56	Positive
	Rattus norvegicus	2024-06-17	#57	NA
	Rattus norvegicus	2024-06-17	#58	NA
	Rattus norvegicus	2024-06-17	#59	Positive
	Rattus norvegicus	2024-06-17	#60	NA
	Rattus norvegicus	2024-06-17	#61 (TgRodGz1)	Positive
	Rattus norvegicus	2024-06-17	#62	NA
Guangzhou city Guangdong Province	Voles	2024-07-12	#63	NA
	Voles	2024-07-12	#64	NA
	Voles	2024-07-12	#65	NA
	Voles	2024-07-12	#66	NA
	Voles	2024-07-12	#67	NA
	Voles	2024-07-12	#68	NA
	Voles	2024-07-12	#69	Positive
	Voles	2024-07-12	#70	NA
	Voles	2024-07-12	#71	NA
	Voles	2024-07-12	#72	NA
	Voles	2024-07-12	#73	NA
	Voles	2024-07-12	#74	NA
	Voles	2024-07-12	#75	NA
Jiangmen city Guangdong Province	Rhizomyidae	2024-07-15	#76	NA
	Rhizomyidae	2024-07-16	#77	NA
	Rhizomyidae	2024-07-16	#78	NA
	Rhizomyidae	2024-07-18	#79	NA
	Rhizomyidae	2024-07-18	#80	NA
	Rhizomyidae	2024-07-18	#81	NA
	Rhizomyidae	2024-07-19	#82	NA
	Rhizomyidae	2024-07-20	#83	NA
	Rhizomyidae	2024-07-22	#84	NA
	Rhizomyidae	2024-07-22	#85	NA
	Rhizomyidae	2024-07-22	#86	NA
Guangzhou city Guangdong Province	Microtus fortis	2024-07-25	#87	Positive
	Microtus fortis	2024-07-25	#88	NA
	Microtus fortis	2024-07-25	#89	NA
	Microtus fortis	2024-07-25	#90	NA
	Microtus fortis	2024-07-25	#91	Positive
	Microtus fortis	2024-07-28	#92	NA
	Microtus fortis	2024-07-28	#93	Positive
	Microtus fortis	2024-07-28	#94	NA
	Microtus fortis	2024-07-28	#95	NA
Zhanjiang city Guangdong Province	Mustela sibirica	2024-08-15	#96	NA
	Mustela sibirica	2024-08-15	#97	NA
	Mustela sibirica	2024-08-15	#98	NA
	Mustela sibirica	2024-08-15	#99	NA
	Mustela sibirica	2024-08-15	#100	NA
	Mustela sibirica	2024-08-15	#101	NA
	Mustela sibirica	2024-08-17	#102	NA
	Mustela sibirica	2024-08-17	#103	NA
#NA, T.gondii-negative

## Sheet: Table S2
B1	Forward primer:	5'-TGAGTATCTGTGCAACTTTGG-3'
	Reverse primer:	5'-TCTCTGTGTACCTCTTCTCG-3'
	Fluorescent probe：	5'-FAM-cgcAgaTtgGtcGcct-BHQ1-3'
ZO-1	Forward primer:	5'-GTTGGTACGGTGCCCTGAAAGA-3'
	Reverse primer:	5'-GCTGACAGGTAGGACAGACGAT-3'
Occludin	Forward primer:	5'-TGGCAAGCGATCATACCCAGAG-3'
	Reverse primer:	5'-CTGCCTGAAGTCATCCACACTC-3'
β-action	Forward primer:	5'-AGAGAAGCTGTGCTATGTTGCT-3'
	Reverse primer:	5'-GGAACCGCTCGTTGCCAATA-3'

## Sheet: Table S3
	Strain	SAG1	(3’+5’)	Alt	SAG3	BTUB	GRA6	C22-8	C29-2	L358	PK1	Apico	Geno
			SAG2	SAG2									type
	GT1 (reference)	I	I	I	I	I	I	I	I	I	I	I	#10
	PTG (reference)	II / III	II	II	II	II	II	II	II	II	II	II	#1
	CTG (reference)	II / III	III	III	III	III	III	III	III	III	III	III	#2
	TgCgCa1 (reference)	I	II	II	III	II	II	II	u-1	I	u-2	I	#66
	MAS (reference)	u-1	I	II	III	III	III	u-1	I	I	III	I	#17
	TgCatBr5 (reference)	I	III	III	III	III	III	I	I	I	u-1	I	#19
	TgCatBr64 (reference)	I	I	u-1	III	III	III	u-1	I	III	III	I	#111
	TgRsCr1 (reference)	u-1	I	II	III	I	III	u-2	I	I	III	I	#52
	TgRodGz1 (Isolate)	I	II	III	III	I	II	I	III	I	III	III	Atyp
													ical
